# Supplementary material for: Goat Milk-Derived Extracellular Vesicles Alleviate Colitis Potentially Through Improved Gut Microbiota in Mice
Source: Foods. 2025 Apr 26;14(9):1514. doi: 10.3390/foods14091514 (PMC12071645; doi:10.3390/foods14091514)
Supplement: Supplementary file 1 [file foods-14-01514-s001.zip]

Archive with 1 entries (1 files):
- foods-3531277-supplementary.pdf
